# Supplementary material for: Characterization of stemness features and construction of a stemness subtype classifier to predict survival and treatment responses in lung squamous cell carcinoma
Source: BMC Cancer. 2023 Jun 8;23:525. doi: 10.1186/s12885-023-10918-y (PMC10251713; doi:10.1186/s12885-023-10918-y)
Supplement: Supplementary file 1 — Supplementary Material 1 [file 12885_2023_10918_MOESM1_ESM.xlsx]

## Sheet: Sheet1
COL3A1
tumor Ct	normal Ct	GAPDH Ct	△Ct_Tumor	△Ct_Normal	Avg△Ct_normal	△△Ct_T	△△Ct_N	2-△△Ct_T	2-△△Ct_N
28.9003	30.5558	12.7694	16.1309	17.7865	17.5561	-1.4252	0.230321	2.68551	0.852445
28.8956	30.248	12.6666	16.229	17.5814		-1.32719	0.0252608	2.50913	0.982643
28.7515	29.9452	12.6446	16.1069	17.3006		-1.44925	-0.255582	2.73066	1.19382
28.4746	29.8908	12.5162	15.9584	17.3746	17.4447	-1.48634	-0.07013	2.80177	1.04981
28.3273	29.8767	12.3904	15.9369	17.4862		-1.50781	0.0415236	2.84378	0.971628
28.2912	29.8507	12.3774	15.9138	17.4733		-1.53094	0.0286063	2.88975	0.980367
28.2522	29.6743	12.3698	15.8825	17.3045	16.787	-0.90454	0.517517	1.87195	0.698573
28.1512	29.5773	12.1749	15.9763	17.4024		-0.810737	0.615359	1.75411	0.652767
28.1444	29.3318	13.6777	14.4667	15.6541		-2.32032	-1.13288	4.99442	2.19295
28.0762	29.2956	13.3554	14.7208	15.9402	15.39	-0.669195	0.550222	1.59019	0.682915
28.0523	29.1791	13.8484	14.2039	15.3308		-1.18608	-0.059226	2.27533	1.04191
28.0251	29.1072	14.2082	13.8169	14.899		-1.57312	-0.490996	2.97547	1.40541
EFEMP2
27.935	27.6835	12.7694	15.1656	14.9142	15.1169	0.0487237	-0.202749	0.966791	1.15089
27.9296	27.6001	12.6666	15.263	15.4846		0.146045	0.367675	0.903725	0.775031
27.9206	27.5966	12.6446	15.276	14.952		0.1591	-0.164926	0.895584	1.12111
27.8993	27.5029	12.5162	15.3831	14.9866	15.02	0.363095	-0.0333299	0.777495	1.02337
27.8828	27.4319	12.3904	15.4924	15.0414		0.472452	0.0214775	0.720738	0.985223
27.8707	27.4092	12.3774	15.4933	15.0318		0.473389	0.0118524	0.720271	0.991818
27.8665	26.1598	12.3698	15.4967	13.7901	13.2541	2.24258	0.535958	0.211308	0.689701
27.8375	26.037	12.1749	15.6626	13.8621		2.40851	0.607952	0.188351	0.656128
27.8319	25.7879	13.6777	14.1543	12.1102		0.900169	-1.14391	0.535824	2.20979
27.813	25.0475	13.3554	14.4576	11.6921	11.1731	3.28453	0.519012	0.102626	0.69785
27.7875	25.0248	13.8484	13.9391	11.1764		2.76607	0.00336921	0.147005	0.997667
27.7365	24.8589	14.2082	13.5283	10.6507		2.35526	-0.522381	0.195432	1.43632
EHD2
24.7852	20.2023	12.7694	12.0158	7.43287	7.44249	4.57333	-0.00962009	0.042004	1.00669
24.7805	20.133	12.6666	12.1139	7.46639		4.67141	0.0239025	0.0392432	0.983569
24.6563	20.0728	12.6446	12.0117	7.42821		4.56922	-0.0142824	0.0421237	1.00995
23.31	19.3876	12.5162	10.7938	6.87131	6.89069	3.90309	-0.0193787	0.0668425	1.01352
23.2555	19.3154	12.3904	10.865	6.92502		3.97435	0.0343318	0.0636211	0.976484
23.24	19.2531	12.3774	10.8626	6.87574		3.97193	-0.0149531	0.063728	1.01042
23.1983	19.1835	12.3698	10.8285	6.81371	6.35734	4.47119	0.456366	0.0450855	0.72882
23.1829	19.0765	12.1749	11.008	6.9016		4.65064	0.544259	0.0398122	0.685744
23.1509	19.0344	13.6777	9.47322	5.35672		3.11587	-1.00062	0.115353	2.00087
22.9611	22.7887	13.3554	9.60571	9.43328	3.14443	6.46128	6.28885	0.0113491	0.0127899
22.9329	14.2082	13.8484	9.08451	0.359815		5.94008	-2.78461	0.0162876	6.89051
22.7887	13.8484	14.2082	8.58048	-0.359815		5.43605	-3.50424	0.0230986	11.347
FSTL3
29.7781	27.6006	15.4268	14.3513	12.1737	12.1618	2.18943	0.0119219	0.219239	0.99177
29.7317	27.5274	15.3697	14.362	12.1577		2.20017	-0.00413906	0.217612	1.00287
29.6714	27.5123	15.3583	14.3131	12.154		2.15131	-0.0077828	0.225107	1.00541
29.4587	27.5104	15.3582	14.1005	12.1523	12.1215	1.979	0.0307245	0.253666	0.978929
29.3976	27.4378	15.3238	14.0738	12.114		1.95225	-0.00754217	0.258412	1.00524
29.1126	27.4118	15.3135	13.7992	12.0983		1.67764	-0.0231823	0.312594	1.0162
29.0305	27.3412	15.2584	13.7721	12.0828	12.7034	1.06872	-0.620595	0.47674	1.53751
28.7955	27.3358	14.4285	14.3669	12.9073		1.66359	0.203969	0.315653	0.868159
28.3614	27.2728	14.1529	14.2086	13.12		1.50521	0.416626	0.352279	0.749175
28.149	27.267	14.0994	14.0496	13.1676	14.2237	-0.174058	-1.05607	1.12823	2.07926
27.8804	27.2632	12.7226	15.1579	14.5407		0.934164	0.316997	0.523346	0.802739
27.7623	27.1601	12.1973	15.565	14.9628		1.34127	0.739074	0.394673	0.599124
ALOX5
27.1474	26.3207	15.4268	11.7206	10.8939	10.9121	0.808441	-0.0182559	0.570999	1.01273	0.570999
27.1152	26.3022	15.3697	11.7455	10.9324		0.83339	0.0203379	0.561209	0.986002	0.561209
27.0912	26.2683	15.3583	11.7329	10.91		0.820762	-0.00208197	0.566143	1.00144	0.566143
27.0606	25.6986	15.3582	11.7024	10.3404	10.3151	1.38722	0.0252454	0.3823	0.982653	0.3823
27.0388	25.6838	15.3238	11.715	10.36		1.39982	0.0448181	0.378976	0.969412	0.378976
27.0108	25.5586	15.3135	11.6974	10.2451		1.38222	-0.0700635	0.383629	1.04976	0.383629
26.971	23.9346	15.2584	11.7126	8.67616	8.90768	2.80495	-0.231512	0.143095	1.17406	0.143095
26.914	23.7792	14.4285	12.4854	9.35074		3.57777	0.443062	0.0837496	0.735572	0.0837496
26.842	22.849	14.1529	12.6891	8.69613		3.78146	-0.211549	0.0727223	1.15793	0.0727223
26.8349	22.8194	14.0994	12.7355	8.72005	9.5917	3.14384	-0.871658	0.113138	1.82976	0.113138
26.7413	22.5413	12.7226	14.0188	9.8187		4.42708	0.227	0.0464854	0.85441	0.0464854
26.6452	22.4337	12.1973	14.4479	10.2364		4.85624	0.644658	0.0345244	0.639644	0.0345244
	Well	Fluor	Target	Content	Sample	Biological Set Name	Cq	Cq Mean	Cq Std. Dev	Starting Quantity (SQ)	Log Starting Quantity	SQ Mean	SQ Std. Dev	Set Point
	A01	SYBR		Unkn			27.8665	27.8665	0	非数字	非数字	非数字	0	60
	A02	SYBR		Unkn			28.9003	28.9003	0	非数字	非数字	非数字	0	60
	A03	SYBR		Unkn			27.6001	27.6001	0	非数字	非数字	非数字	0	60
	A04	SYBR		Unkn			20.2023	20.2023	0	非数字	非数字	非数字	0	60
	A05	SYBR		Unkn			19.3876	19.3876	0	非数字	非数字	非数字	0	60
	A06	SYBR		Unkn			19.2531	19.2531	0	非数字	非数字	非数字	0	60
	A07	SYBR		Unkn			14.2082	14.2082	0	非数字	非数字	非数字	0	60
	A08	SYBR		Unkn			36.386	36.386	0	非数字	非数字	非数字	0	60
	A09	SYBR		Unkn			35.196	35.196	0	非数字	非数字	非数字	0	60
	A10	SYBR		Unkn			30.9972	30.9972	0	非数字	非数字	非数字	0	60
	A11	SYBR		Unkn			30.568	30.568	0	非数字	非数字	非数字	0	60
	A12	SYBR		Unkn			29.8507	29.8507	0	非数字	非数字	非数字	0	60
	B01	SYBR		Unkn			27.9296	27.9296	0	非数字	非数字	非数字	0	60
	B02	SYBR		Unkn			29.1072	29.1072	0	非数字	非数字	非数字	0	60
	B03	SYBR		Unkn			27.6835	27.6835	0	非数字	非数字	非数字	0	60
	B04	SYBR		Unkn			20.0728	20.0728	0	非数字	非数字	非数字	0	60
	B05	SYBR		Unkn			19.3154	19.3154	0	非数字	非数字	非数字	0	60
	B06	SYBR		Unkn			19.0344	19.0344	0	非数字	非数字	非数字	0	60
	B07	SYBR		Unkn			36.7097	36.7097	0	非数字	非数字	非数字	0	60
	B08	SYBR		Unkn			36.6477	36.6477	0	非数字	非数字	非数字	0	60
	B09	SYBR		Unkn			35.2763	35.2763	0	非数字	非数字	非数字	0	60
	B10	SYBR		Unkn			32.0214	32.0214	0	非数字	非数字	非数字	0	60
	B11	SYBR		Unkn			30.6243	30.6243	0	非数字	非数字	非数字	0	60
	B12	SYBR		Unkn			29.9452	29.9452	0	非数字	非数字	非数字	0	60
	C01	SYBR		Unkn			28.0523	28.0523	0	非数字	非数字	非数字	0	60
	C02	SYBR		Unkn			28.8956	28.8956	0	非数字	非数字	非数字	0	60
	C03	SYBR		Unkn			27.8375	27.8375	0	非数字	非数字	非数字	0	60
	C04	SYBR		Unkn			20.133	20.133	0	非数字	非数字	非数字	0	60
	C05	SYBR		Unkn			19.1835	19.1835	0	非数字	非数字	非数字	0	60
	C06	SYBR		Unkn			19.0765	19.0765	0	非数字	非数字	非数字	0	60
	C07	SYBR		Unkn			35.3302	35.3302	0	非数字	非数字	非数字	0	60
	C08	SYBR		Unkn			36.0541	36.0541	0	非数字	非数字	非数字	0	60
	C09	SYBR		Unkn			36.8015	36.8015	0	非数字	非数字	非数字	0	60
	C10	SYBR		Unkn			31.0066	31.0066	0	非数字	非数字	非数字	0	60
	C11	SYBR		Unkn			30.5558	30.5558	0	非数字	非数字	非数字	0	60
	C12	SYBR		Unkn			29.8767	29.8767	0	非数字	非数字	非数字	0	60
	D01	SYBR		Unkn			28.2522	28.2522	0	非数字	非数字	非数字	0	60
	D02	SYBR		Unkn			27.9206	27.9206	0	非数字	非数字	非数字	0	60
	D03	SYBR		Unkn			28.1512	28.1512	0	非数字	非数字	非数字	0	60
	D04	SYBR		Unkn			26.037	26.037	0	非数字	非数字	非数字	0	60
	D05	SYBR		Unkn			25.0475	25.0475	0	非数字	非数字	非数字	0	60
	D06	SYBR		Unkn			24.8589	24.8589	0	非数字	非数字	非数字	0	60
	D07	SYBR		Unkn			27.5029	27.5029	0	非数字	非数字	非数字	0	60
	D08	SYBR		Unkn			28.0762	28.0762	0	非数字	非数字	非数字	0	60
	D09	SYBR		Unkn			27.5966	27.5966	0	非数字	非数字	非数字	0	60
	D10	SYBR		Unkn			23.2555	23.2555	0	非数字	非数字	非数字	0	60
	D11	SYBR		Unkn			23.1983	23.1983	0	非数字	非数字	非数字	0	60
	D12	SYBR		Unkn			22.9611	22.9611	0	非数字	非数字	非数字	0	60
	E01	SYBR		Unkn			27.8828	27.8828	0	非数字	非数字	非数字	0	60
	E02	SYBR		Unkn			27.7365	27.7365	0	非数字	非数字	非数字	0	60
	E03	SYBR		Unkn			27.8993	27.8993	0	非数字	非数字	非数字	0	60
	E04	SYBR		Unkn			25.7879	25.7879	0	非数字	非数字	非数字	0	60
	E05	SYBR		Unkn			24.7852	24.7852	0	非数字	非数字	非数字	0	60
	E06	SYBR		Unkn			24.6563	24.6563	0	非数字	非数字	非数字	0	60
	E07	SYBR		Unkn			27.4319	27.4319	0	非数字	非数字	非数字	0	60
	E08	SYBR		Unkn			27.813	27.813	0	非数字	非数字	非数字	0	60
	E09	SYBR		Unkn			27.8707	27.8707	0	非数字	非数字	非数字	0	60
	E10	SYBR		Unkn			23.1509	23.1509	0	非数字	非数字	非数字	0	60
	E11	SYBR		Unkn			23.1829	23.1829	0	非数字	非数字	非数字	0	60
	E12	SYBR		Unkn			22.7887	22.7887	0	非数字	非数字	非数字	0	60
	F01	SYBR		Unkn			27.7875	27.7875	0	非数字	非数字	非数字	0	60
	F02	SYBR		Unkn			28.0251	28.0251	0	非数字	非数字	非数字	0	60
	F03	SYBR		Unkn			28.1444	28.1444	0	非数字	非数字	非数字	0	60
	F04	SYBR		Unkn			26.1598	26.1598	0	非数字	非数字	非数字	0	60
	F05	SYBR		Unkn			25.0248	25.0248	0	非数字	非数字	非数字	0	60
	F06	SYBR		Unkn			24.7805	24.7805	0	非数字	非数字	非数字	0	60
	F07	SYBR		Unkn			27.4092	27.4092	0	非数字	非数字	非数字	0	60
	F08	SYBR		Unkn			27.8319	27.8319	0	非数字	非数字	非数字	0	60
	F09	SYBR		Unkn			27.935	27.935	0	非数字	非数字	非数字	0	60
	F10	SYBR		Unkn			23.31	23.31	0	非数字	非数字	非数字	0	60
	F11	SYBR		Unkn			23.24	23.24	0	非数字	非数字	非数字	0	60
	F12	SYBR		Unkn			22.9329	22.9329	0	非数字	非数字	非数字	0	60
	G01	SYBR		Unkn			13.3554	13.3554	0	非数字	非数字	非数字	0	60
	G02	SYBR		Unkn			12.6446	12.6446	0	非数字	非数字	非数字	0	60
	G03	SYBR		Unkn			14.6149	14.6149	0	非数字	非数字	非数字	0	60
	G04	SYBR		Unkn			12.5162	12.5162	0	非数字	非数字	非数字	0	60
	G05	SYBR		Unkn			12.3774	12.3774	0	非数字	非数字	非数字	0	60
	G06	SYBR		Unkn			12.1749	12.1749	0	非数字	非数字	非数字	0	60
	G07	SYBR		Unkn			28.2912	28.2912	0	非数字	非数字	非数字	0	60
	G08	SYBR		Unkn			29.2956	29.2956	0	非数字	非数字	非数字	0	60
	G09	SYBR		Unkn			28.3273	28.3273	0	非数字	非数字	非数字	0	60
	G10	SYBR		Unkn			30.248	30.248	0	非数字	非数字	非数字	0	60
	G11	SYBR		Unkn			29.3318	29.3318	0	非数字	非数字	非数字	0	60
	G12	SYBR		Unkn			29.1791	29.1791	0	非数字	非数字	非数字	0	60
	H01	SYBR		Unkn			13.6777	13.6777	0	非数字	非数字	非数字	0	60
	H02	SYBR		Unkn			12.7694	12.7694	0	非数字	非数字	非数字	0	60
	H03	SYBR		Unkn			13.8484	13.8484	0	非数字	非数字	非数字	0	60
	H04	SYBR		Unkn			12.6666	12.6666	0	非数字	非数字	非数字	0	60
	H05	SYBR		Unkn			12.3904	12.3904	0	非数字	非数字	非数字	0	60
	H06	SYBR		Unkn			12.3698	12.3698	0	非数字	非数字	非数字	0	60
	H07	SYBR		Unkn			28.7515	28.7515	0	非数字	非数字	非数字	0	60
	H08	SYBR		Unkn			29.8908	29.8908	0	非数字	非数字	非数字	0	60
	H09	SYBR		Unkn			28.4746	28.4746	0	非数字	非数字	非数字	0	60
	H10	SYBR		Unkn			30.6441	30.6441	0	非数字	非数字	非数字	0	60
	H11	SYBR		Unkn			29.6743	29.6743	0	非数字	非数字	非数字	0	60
	H12	SYBR		Unkn			29.5773	29.5773	0	非数字	非数字	非数字	0	60
	Well	Fluor	Target	Content	Sample	Biological Set Name	Cq	Cq Mean	Cq Std. Dev	Starting Quantity (SQ)	Log Starting Quantity	SQ Mean	SQ Std. Dev	Set Point	Well Note
	C07	SYBR		Unkn			非数字	0	0	非数字	非数字	0	0	60
	C08	SYBR		Unkn			非数字	0	0	非数字	非数字	0	0	60
	C09	SYBR		Unkn			非数字	0	0	非数字	非数字	0	0	60
	B09	SYBR		Unkn			34.7761	34.7761	0	非数字	非数字	非数字	0	60
	A08	SYBR		Unkn			34.6525	34.6525	0	非数字	非数字	非数字	0	60
	B07	SYBR		Unkn			34.6262	34.6262	0	非数字	非数字	非数字	0	60
	A09	SYBR		Unkn			34.3213	34.3213	0	非数字	非数字	非数字	0	60
	A07	SYBR		Unkn			34.2849	34.2849	0	非数字	非数字	非数字	0	60
	B08	SYBR		Unkn			34.0686	34.0686	0	非数字	非数字	非数字	0	60
	G08	SYBR		Unkn			29.7781	29.7781	0	非数字	非数字	非数字	0	60
	B02	SYBR		Unkn			29.7317	29.7317	0	非数字	非数字	非数字	0	60
	H08	SYBR		Unkn			29.6714	29.6714	0	非数字	非数字	非数字	0	60
	A02	SYBR		Unkn			29.4587	29.4587	0	非数字	非数字	非数字	0	60
	C02	SYBR		Unkn			29.3976	29.3976	0	非数字	非数字	非数字	0	60
	B10	SYBR		Unkn			29.1126	29.1126	0	非数字	非数字	非数字	0	60
	C10	SYBR		Unkn			29.0305	29.0305	0	非数字	非数字	非数字	0	60
	A10	SYBR		Unkn			28.7955	28.7955	0	非数字	非数字	非数字	0	60
	H09	SYBR		Unkn			28.3614	28.3614	0	非数字	非数字	非数字	0	60
	G09	SYBR		Unkn			28.149	28.149	0	非数字	非数字	非数字	0	60
	H07	SYBR		Unkn			27.8804	27.8804	0	非数字	非数字	非数字	0	60
	B11	SYBR		Unkn			27.7623	27.7623	0	非数字	非数字	非数字	0	60
	G07	SYBR		Unkn			27.6006	27.6006	0	非数字	非数字	非数字	0	60
	B03	SYBR		Unkn			27.5274	27.5274	0	非数字	非数字	非数字	0	60
	A03	SYBR		Unkn			27.5123	27.5123	0	非数字	非数字	非数字	0	60
	C11	SYBR		Unkn			27.5104	27.5104	0	非数字	非数字	非数字	0	60
	A11	SYBR		Unkn			27.4378	27.4378	0	非数字	非数字	非数字	0	60
	C03	SYBR		Unkn			27.4118	27.4118	0	非数字	非数字	非数字	0	60
	F01	SYBR		Unkn			27.3412	27.3412	0	非数字	非数字	非数字	0	60
	B01	SYBR		Unkn			27.3358	27.3358	0	非数字	非数字	非数字	0	60
	A01	SYBR		Unkn			27.2728	27.2728	0	非数字	非数字	非数字	0	60
	E01	SYBR		Unkn			27.267	27.267	0	非数字	非数字	非数字	0	60
	C01	SYBR		Unkn			27.2632	27.2632	0	非数字	非数字	非数字	0	60
	A12	SYBR		Unkn			27.1601	27.1601	0	非数字	非数字	非数字	0	60
	B12	SYBR		Unkn			27.1474	27.1474	0	非数字	非数字	非数字	0	60
	D01	SYBR		Unkn			27.1152	27.1152	0	非数字	非数字	非数字	0	60
	F03	SYBR		Unkn			27.0912	27.0912	0	非数字	非数字	非数字	0	60
	E03	SYBR		Unkn			27.0606	27.0606	0	非数字	非数字	非数字	0	60
	C12	SYBR		Unkn			27.0388	27.0388	0	非数字	非数字	非数字	0	60
	D03	SYBR		Unkn			27.0108	27.0108	0	非数字	非数字	非数字	0	60
	F09	SYBR		Unkn			26.971	26.971	0	非数字	非数字	非数字	0	60
	D07	SYBR		Unkn			26.914	26.914	0	非数字	非数字	非数字	0	60
	E07	SYBR		Unkn			26.842	26.842	0	非数字	非数字	非数字	0	60
	D09	SYBR		Unkn			26.8349	26.8349	0	非数字	非数字	非数字	0	60
	F07	SYBR		Unkn			26.7413	26.7413	0	非数字	非数字	非数字	0	60
	E09	SYBR		Unkn			26.6452	26.6452	0	非数字	非数字	非数字	0	60
	F02	SYBR		Unkn			26.3207	26.3207	0	非数字	非数字	非数字	0	60
	E02	SYBR		Unkn			26.3022	26.3022	0	非数字	非数字	非数字	0	60
	D02	SYBR		Unkn			26.2683	26.2683	0	非数字	非数字	非数字	0	60
	F08	SYBR		Unkn			25.6986	25.6986	0	非数字	非数字	非数字	0	60
	D08	SYBR		Unkn			25.6838	25.6838	0	非数字	非数字	非数字	0	60
	E08	SYBR		Unkn			25.5586	25.5586	0	非数字	非数字	非数字	0	60
	H10	SYBR		Unkn			23.9346	23.9346	0	非数字	非数字	非数字	0	60
	G10	SYBR		Unkn			23.7792	23.7792	0	非数字	非数字	非数字	0	60
	H12	SYBR		Unkn			22.849	22.849	0	非数字	非数字	非数字	0	60
	G12	SYBR		Unkn			22.8194	22.8194	0	非数字	非数字	非数字	0	60
	H11	SYBR		Unkn			22.5413	22.5413	0	非数字	非数字	非数字	0	60
	G11	SYBR		Unkn			22.4337	22.4337	0	非数字	非数字	非数字	0	60
	D04	SYBR		Unkn			22.4168	22.4168	0	非数字	非数字	非数字	0	60
	F04	SYBR		Unkn			22.3311	22.3311	0	非数字	非数字	非数字	0	60
	E04	SYBR		Unkn			22.3281	22.3281	0	非数字	非数字	非数字	0	60
	D06	SYBR		Unkn			22.1619	22.1619	0	非数字	非数字	非数字	0	60
	F06	SYBR		Unkn			22.1132	22.1132	0	非数字	非数字	非数字	0	60
	E06	SYBR		Unkn			22.0077	22.0077	0	非数字	非数字	非数字	0	60
	D05	SYBR		Unkn			21.7459	21.7459	0	非数字	非数字	非数字	0	60
	F05	SYBR		Unkn			21.7025	21.7025	0	非数字	非数字	非数字	0	60
	E05	SYBR		Unkn			21.6507	21.6507	0	非数字	非数字	非数字	0	60
	A04	SYBR		Unkn			18.3352	18.3352	0	非数字	非数字	非数字	0	60
	B04	SYBR		Unkn			18.324	18.324	0	非数字	非数字	非数字	0	60
	C04	SYBR		Unkn			18.1436	18.1436	0	非数字	非数字	非数字	0	60
	A05	SYBR		Unkn			18.0284	18.0284	0	非数字	非数字	非数字	0	60
	B05	SYBR		Unkn			17.958	17.958	0	非数字	非数字	非数字	0	60
	C05	SYBR		Unkn			17.8501	17.8501	0	非数字	非数字	非数字	0	60
	D10	SYBR		Unkn			17.5932	17.5932	0	非数字	非数字	非数字	0	60
	F10	SYBR		Unkn			17.5735	17.5735	0	非数字	非数字	非数字	0	60
	E10	SYBR		Unkn			17.4948	17.4948	0	非数字	非数字	非数字	0	60
	C06	SYBR		Unkn			17.3376	17.3376	0	非数字	非数字	非数字	0	60
	F11	SYBR		Unkn			17.3323	17.3323	0	非数字	非数字	非数字	0	60
	F12	SYBR		Unkn			17.3151	17.3151	0	非数字	非数字	非数字	0	60
	B06	SYBR		Unkn			17.3052	17.3052	0	非数字	非数字	非数字	0	60
	D12	SYBR		Unkn			17.295	17.295	0	非数字	非数字	非数字	0	60
	A06	SYBR		Unkn			17.2694	17.2694	0	非数字	非数字	非数字	0	60
	E12	SYBR		Unkn			17.2176	17.2176	0	非数字	非数字	非数字	0	60
	D11	SYBR		Unkn			17.2022	17.2022	0	非数字	非数字	非数字	0	60
	E11	SYBR		Unkn			17.0697	17.0697	0	非数字	非数字	非数字	0	60
	H06	SYBR		Unkn			15.4268	15.4268	0	非数字	非数字	非数字	0	60
	H04	SYBR		Unkn			15.3697	15.3697	0	非数字	非数字	非数字	0	60
	H05	SYBR		Unkn			15.3583	15.3583	0	非数字	非数字	非数字	0	60
	H03	SYBR		Unkn			15.3582	15.3582	0	非数字	非数字	非数字	0	60
	G06	SYBR		Unkn			15.3238	15.3238	0	非数字	非数字	非数字	0	60
	G04	SYBR		Unkn			15.3135	15.3135	0	非数字	非数字	非数字	0	60
	G03	SYBR		Unkn			15.2584	15.2584	0	非数字	非数字	非数字	0	60
	H01	SYBR		Unkn			14.4285	14.4285	0	非数字	非数字	非数字	0	60
	G01	SYBR		Unkn			14.1529	14.1529	0	非数字	非数字	非数字	0	60
	G05	SYBR		Unkn			14.0994	14.0994	0	非数字	非数字	非数字	0	60
	H02	SYBR		Unkn			12.7226	12.7226	0	非数字	非数字	非数字	0	60
	G02	SYBR		Unkn			12.1973	12.1973	0	非数字	非数字	非数字	0	60
	Well	Fluor	Target	Content	Sample	Biological Set Name	Cq	Cq Mean	Cq Std. Dev	Starting Quantity (SQ)	Log Starting Quantity	SQ Mean	SQ Std. Dev	Set Point	Well Note
	A01	SYBR		Unkn			27.2728	27.2728	0	非数字	非数字	非数字	0	60
	A02	SYBR		Unkn			29.4587	29.4587	0	非数字	非数字	非数字	0	60
	A03	SYBR		Unkn			27.5123	27.5123	0	非数字	非数字	非数字	0	60
	A04	SYBR		Unkn			18.3352	18.3352	0	非数字	非数字	非数字	0	60
	A05	SYBR		Unkn			18.0284	18.0284	0	非数字	非数字	非数字	0	60
	A06	SYBR		Unkn			17.2694	17.2694	0	非数字	非数字	非数字	0	60
	A07	SYBR		Unkn			34.2849	34.2849	0	非数字	非数字	非数字	0	60
	A08	SYBR		Unkn			34.6525	34.6525	0	非数字	非数字	非数字	0	60
	A09	SYBR		Unkn			34.3213	34.3213	0	非数字	非数字	非数字	0	60
	A10	SYBR		Unkn			28.7955	28.7955	0	非数字	非数字	非数字	0	60
	A11	SYBR		Unkn			27.4378	27.4378	0	非数字	非数字	非数字	0	60
	A12	SYBR		Unkn			27.1601	27.1601	0	非数字	非数字	非数字	0	60
	B01	SYBR		Unkn			27.3358	27.3358	0	非数字	非数字	非数字	0	60
	B02	SYBR		Unkn			29.7317	29.7317	0	非数字	非数字	非数字	0	60
	B03	SYBR		Unkn			27.5274	27.5274	0	非数字	非数字	非数字	0	60
	B04	SYBR		Unkn			18.324	18.324	0	非数字	非数字	非数字	0	60
	B05	SYBR		Unkn			17.958	17.958	0	非数字	非数字	非数字	0	60
	B06	SYBR		Unkn			17.3052	17.3052	0	非数字	非数字	非数字	0	60
	B07	SYBR		Unkn			34.6262	34.6262	0	非数字	非数字	非数字	0	60
	B08	SYBR		Unkn			34.0686	34.0686	0	非数字	非数字	非数字	0	60
	B09	SYBR		Unkn			34.7761	34.7761	0	非数字	非数字	非数字	0	60
	B10	SYBR		Unkn			29.1126	29.1126	0	非数字	非数字	非数字	0	60
	B11	SYBR		Unkn			27.7623	27.7623	0	非数字	非数字	非数字	0	60
	B12	SYBR		Unkn			27.1474	27.1474	0	非数字	非数字	非数字	0	60
	C01	SYBR		Unkn			27.2632	27.2632	0	非数字	非数字	非数字	0	60
	C02	SYBR		Unkn			29.3976	29.3976	0	非数字	非数字	非数字	0	60
	C03	SYBR		Unkn			27.4118	27.4118	0	非数字	非数字	非数字	0	60
	C04	SYBR		Unkn			18.1436	18.1436	0	非数字	非数字	非数字	0	60
	C05	SYBR		Unkn			17.8501	17.8501	0	非数字	非数字	非数字	0	60
	C06	SYBR		Unkn			17.3376	17.3376	0	非数字	非数字	非数字	0	60
	C07	SYBR		Unkn			非数字	0	0	非数字	非数字	0	0	60
	C08	SYBR		Unkn			非数字	0	0	非数字	非数字	0	0	60
	C09	SYBR		Unkn			非数字	0	0	非数字	非数字	0	0	60
	C10	SYBR		Unkn			29.0305	29.0305	0	非数字	非数字	非数字	0	60
	C11	SYBR		Unkn			27.5104	27.5104	0	非数字	非数字	非数字	0	60
	C12	SYBR		Unkn			27.0388	27.0388	0	非数字	非数字	非数字	0	60
	D01	SYBR		Unkn			27.1152	27.1152	0	非数字	非数字	非数字	0	60
	D02	SYBR		Unkn			26.2683	26.2683	0	非数字	非数字	非数字	0	60
	D03	SYBR		Unkn			27.0108	27.0108	0	非数字	非数字	非数字	0	60
	D04	SYBR		Unkn			22.4168	22.4168	0	非数字	非数字	非数字	0	60
	D05	SYBR		Unkn			21.7459	21.7459	0	非数字	非数字	非数字	0	60
	D06	SYBR		Unkn			22.1619	22.1619	0	非数字	非数字	非数字	0	60
	D07	SYBR		Unkn			26.914	26.914	0	非数字	非数字	非数字	0	60
	D08	SYBR		Unkn			25.6838	25.6838	0	非数字	非数字	非数字	0	60
	D09	SYBR		Unkn			26.8349	26.8349	0	非数字	非数字	非数字	0	60
	D10	SYBR		Unkn			17.5932	17.5932	0	非数字	非数字	非数字	0	60
	D11	SYBR		Unkn			17.2022	17.2022	0	非数字	非数字	非数字	0	60
	D12	SYBR		Unkn			17.295	17.295	0	非数字	非数字	非数字	0	60
	E01	SYBR		Unkn			27.267	27.267	0	非数字	非数字	非数字	0	60
	E02	SYBR		Unkn			26.3022	26.3022	0	非数字	非数字	非数字	0	60
	E03	SYBR		Unkn			27.0606	27.0606	0	非数字	非数字	非数字	0	60
	E04	SYBR		Unkn			22.3281	22.3281	0	非数字	非数字	非数字	0	60
	E05	SYBR		Unkn			21.6507	21.6507	0	非数字	非数字	非数字	0	60
	E06	SYBR		Unkn			22.0077	22.0077	0	非数字	非数字	非数字	0	60
	E07	SYBR		Unkn			26.842	26.842	0	非数字	非数字	非数字	0	60
	E08	SYBR		Unkn			25.5586	25.5586	0	非数字	非数字	非数字	0	60
	E09	SYBR		Unkn			26.6452	26.6452	0	非数字	非数字	非数字	0	60
	E10	SYBR		Unkn			17.4948	17.4948	0	非数字	非数字	非数字	0	60
	E11	SYBR		Unkn			17.0697	17.0697	0	非数字	非数字	非数字	0	60
	E12	SYBR		Unkn			17.2176	17.2176	0	非数字	非数字	非数字	0	60
	F01	SYBR		Unkn			27.3412	27.3412	0	非数字	非数字	非数字	0	60
	F02	SYBR		Unkn			26.3207	26.3207	0	非数字	非数字	非数字	0	60
	F03	SYBR		Unkn			27.0912	27.0912	0	非数字	非数字	非数字	0	60
	F04	SYBR		Unkn			22.3311	22.3311	0	非数字	非数字	非数字	0	60
	F05	SYBR		Unkn			21.7025	21.7025	0	非数字	非数字	非数字	0	60
	F06	SYBR		Unkn			22.1132	22.1132	0	非数字	非数字	非数字	0	60
	F07	SYBR		Unkn			26.7413	26.7413	0	非数字	非数字	非数字	0	60
	F08	SYBR		Unkn			25.6986	25.6986	0	非数字	非数字	非数字	0	60
	F09	SYBR		Unkn			26.971	26.971	0	非数字	非数字	非数字	0	60
	F10	SYBR		Unkn			17.5735	17.5735	0	非数字	非数字	非数字	0	60
	F11	SYBR		Unkn			17.3323	17.3323	0	非数字	非数字	非数字	0	60
	F12	SYBR		Unkn			17.3151	17.3151	0	非数字	非数字	非数字	0	60
	G01	SYBR		Unkn			14.1529	14.1529	0	非数字	非数字	非数字	0	60
	G02	SYBR		Unkn			12.1973	12.1973	0	非数字	非数字	非数字	0	60
	G03	SYBR		Unkn			15.2584	15.2584	0	非数字	非数字	非数字	0	60
	G04	SYBR		Unkn			15.3135	15.3135	0	非数字	非数字	非数字	0	60
	G05	SYBR		Unkn			14.0994	14.0994	0	非数字	非数字	非数字	0	60
	G06	SYBR		Unkn			15.3238	15.3238	0	非数字	非数字	非数字	0	60
	G07	SYBR		Unkn			27.6006	27.6006	0	非数字	非数字	非数字	0	60
	G08	SYBR		Unkn			29.7781	29.7781	0	非数字	非数字	非数字	0	60
	G09	SYBR		Unkn			28.149	28.149	0	非数字	非数字	非数字	0	60
	G10	SYBR		Unkn			23.7792	23.7792	0	非数字	非数字	非数字	0	60
	G11	SYBR		Unkn			22.4337	22.4337	0	非数字	非数字	非数字	0	60
	G12	SYBR		Unkn			22.8194	22.8194	0	非数字	非数字	非数字	0	60
	H01	SYBR		Unkn			14.4285	14.4285	0	非数字	非数字	非数字	0	60
	H02	SYBR		Unkn			12.7226	12.7226	0	非数字	非数字	非数字	0	60
	H03	SYBR		Unkn			15.3582	15.3582	0	非数字	非数字	非数字	0	60
	H04	SYBR		Unkn			15.3697	15.3697	0	非数字	非数字	非数字	0	60
	H05	SYBR		Unkn			15.3583	15.3583	0	非数字	非数字	非数字	0	60
	H06	SYBR		Unkn			15.4268	15.4268	0	非数字	非数字	非数字	0	60
	H07	SYBR		Unkn			27.8804	27.8804	0	非数字	非数字	非数字	0	60
	H08	SYBR		Unkn			29.6714	29.6714	0	非数字	非数字	非数字	0	60
	H09	SYBR		Unkn			28.3614	28.3614	0	非数字	非数字	非数字	0	60
	H10	SYBR		Unkn			23.9346	23.9346	0	非数字	非数字	非数字	0	60
	H11	SYBR		Unkn			22.5413	22.5413	0	非数字	非数字	非数字	0	60
	H12	SYBR		Unkn			22.849	22.849	0	非数字	非数字	非数字	0	60

## Sheet: RNA
	20180604		先做8个样本 B16（0,2,4,8 Gry）X48h；
		B16						MC38
		1	2	3	4	5	6	7	8	9	10	11	12
			new	new			new		new	new			new
	B16-Luc 24h	Actin	CXCL9	CXCL10	CCL2	CCL5	CX3CL1	Actin	CXCL9	CXCL10	CCL2	CCL5	CX3CL1
	0
	2
	4
	8
